# Supplementary material for: Distribution and abundance of human-specific Bacteroides and relation to traditional indicators in an urban tropical catchment
Source: J Appl Microbiol. 2014 Feb 25;116(5):1369–83. doi: 10.1111/jam.12455 (PMC4271309; doi:10.1111/jam.12455)
Supplement: Figure S1 — HF183 marker genome equivalents (GE 100 ml−1) in Kranji Reservoir and catchment samples collected in January 2009 (a) and July 2009 (b). *denotes samples with HF levels below detection (i.e. <150 GE 100 ml−1). Sample and colour codes: undeveloped area (U) (purple bars), farming/horticultural area (F) (green bars), residential area (R) (orange bars), Kranji Reservoir (K) (blue bars). Error bars correspond to standard deviations calculated through uncertainty propagation. [file jam0116-1369-SD1.txt]

Figure S1 
A 
B 
1.0 
2.0 
3.0 
4.0 
5.0 
6.0 
7.0 
8.0 
F1 F2 F4 F5 F6 F7 F8 F9 F10 F1
1 
R1 R2 R3 R4 R5 R6 R7 R8 R9 R12 R13 R14 R15 R16 R17 R18 R19 R20 R21 R22 R23 R24 R25 R26 R27 R28 R29 R30 U2 U3 U6 U7 K1 K2 K3 K4 K5 K6 K7 K8 K9 K10 K1
1 
K12 
Log10 GE/100 ml  
1.0 
2.0 
3.0 
4.0 
5.0 
6.0 
7.0 
8.0 
F1 F3 F5 F6 F7 F8 F9 F10 F1
1 
R2 R3 R9 R10 R1
1 
R12 R13 R14 R15 U1 U2 U4 U5 U6 K1 K2 K4 K5 
Log10 GE/100 ml   
* 
* 
* * 
* *  *  * * 
