# Supplementary material for: Distribution and abundance of human-specific Bacteroides and relation to traditional indicators in an urban tropical catchment
Source: J Appl Microbiol. 2014 Feb 25;116(5):1369–83. doi: 10.1111/jam.12455 (PMC4271309; doi:10.1111/jam.12455)
Supplement: Supplementary file 4 [file jam0116-1369-SD2.txt]

Supplementary Table 1. Quantification of Indicator Bacteria in Samples from Kranji Reservoir Catchment, Singapore
Sample Names Land Use Sampling Dates Dry orwet 
weatherflow
HF183        
(GE 100ml-1)
E. coli            
(MPN 100ml-1)
Total Coliforms                          
(MPN 100ml-1)
F1 Farming January 20/2009 Dry 2.84E+03 3.70E+03 1.30E+06
F3 Farming January 20/2009 Dry 1.50E+02 1.50E+03 1.60E+05
F5 Farming January 16/2009 Dry 8.43E+05 1.99E+05 1.30E+06
F6 Farming January 22/2009 Dry 6.58E+05 1.00E+05 7.20E+05
F7 Farming January 16/2009 Dry 6.56E+04 1.99E+05 1.30E+06
F8 Farming January 20/2009 Dry 9.69E+05 1.99E+05 1.30E+06
F9 Farming January 19/2009 Dry 4.08E+04 5.00E+02 9.00E+04
F10 Farming January 19/2009 Dry 2.27E+05 1.99E+05 1.30E+06
F11 Farming January 21/2009 Dry 7.15E+04 2.00E+02 8.00E+04
F1 Farming July 20/2009 Dry 8.36E+03 1.11E+04 5.17E+04
F2 Farming July 20/2009 Dry 1.90E+04 1.55E+05 1.30E+06
F4 Farming July 20/2009 Dry 1.64E+03 9.61E+02 2.42E+03
F5 Farming July 20/2009 Dry 2.08E+05 1.55E+05 1.30E+06
F6 Farming July 20/2009 Dry 4.04E+03 6.44E+03 1.30E+06
F7 Farming July 20/2009 Dry 6.61E+04 1.55E+05 1.30E+06
F8 Farming July 20/2009 Dry 5.82E+05 1.55E+05 1.30E+06
F9 Farming July 15/2009 Wet 9.24E+04 1.60E+03 2.36E+05
F10 Farming July 15/2009 Wet 1.92E+04 8.82E+03 1.30E+06
F11 Farming July 15/2009 Wet 6.75E+04 2.75E+04 3.65E+05
R2 Residential January 19/2009 Dry 2.11E+04 3.00E+00 1.00E+02
R3 Residential January 19/2009 Dry 1.74E+04 3.00E+00 1.00E+02
R9 Residential January 16/2009 Dry 1.50E+02 2.10E+03 1.50E+05
R10 Residential January 14/2009 Dry 9.64E+03 1.10E+03 1.36E+04
R11 Residential January 14/2009 Dry 1.50E+02 7.90E+03 1.30E+06
R12 Residential January 14/2009 Dry 2.06E+04 4.90E+03 5.00E+03
R13 Residential January 21/2009 Dry 1.87E+03 2.10E+03 1.30E+06
R14 Residential January 21/2009 Dry 5.04E+02 5.00E+02 3.00E+05
R15 Residential January 21/2009 Dry 3.76E+03 1.00E+03 1.30E+06
R1 Residential July 09/2009 Wet 1.79E+04 4.91E+02 5.34E+02
R2 Residential July 16/2009 Dry 1.50E+02 6.49E+02 2.00E+02
R3 Residential July 16/2009 Dry 1.05E+03 1.05E+03 1.30E+06
R4 Residential July 16/2009 Dry 8.95E+03 1.12E+03 4.61E+04
R5 Residential July 16/2009 Dry 5.47E+02 1.33E+02 3.26E+04
R6 Residential July 16/2009 Dry 3.72E+02 3.08E+02 1.57E+04
R7 Residential July/16/2009 Dry 2.87E+04 2.42E+03 2.42E+05
R8 Residential July 15/2009 Wet 1.16E+04 3.09E+04 3.65E+05
R9 Residential July 10/2009 Dry 1.50E+02 3.00E+00 1.35E+01
R12 Residential July 10/2009 Wet 2.77E+03 3.00E+00 1.35E+01
R13 Residential July 14/2009 Dry 1.62E+04 1.12E+03 1.30E+06
R14 Residential July 14/2009 Dry 1.50E+02 2.85E+02 2.79E+04
R15 Residential July 17/2009 Dry 1.52E+03 7.20E+02 3.08E+04
R16 Residential July 14/2009 Dry 1.50E+02 8.16E+02 1.30E+06
R17 Residential July 17/2009 Dry 8.65E+02 4.26E+03 2.48E+04
R18 Residential July 17/2009 Dry 5.86E+02 1.66E+04 7.70E+04
R19 Residential July 17/2009 Dry 1.08E+04 3.00E+00 8.78E+01
R20 Residential July 17/2009 Dry 4.22E+04 6.89E+03 5.48E+04
R21 Residential July 17/2009 Dry 1.34E+03 3.00E+00 1.35E+01
R22 Residential July 14/2009 Dry 5.07E+03 1.55E+05 1.30E+06
R23 Residential July 14/2009 Dry 2.62E+04 1.55E+05 1.30E+06
R24 Residential July 14/2009 Dry 9.54E+04 1.55E+05 1.30E+06
R25 Residential July 14/2009 Dry 1.49E+05 1.55E+05 1.30E+06R26 Residential July 14/2009 Dry 1.50E+02 2.61E+02 1.30E+06
R27 Residential July 14/2009 Dry 1.01E+04 1.55E+05 1.30E+06
R28 Residential July 14/2009 Dry 5.59E+02 1.55E+05 2.00E+03
R29 Residential July 14/2009 Dry 3.37E+03 2.56E+01 1.12E+03
R30 Residential July 14/2009 Dry 1.50E+02 1.55E+05 1.30E+06
U1 Undeveloped January 22/2009 Dry 5.88E+03 3.00E+00 1.30E+06
U2 Undeveloped January 22/2009 Dry 2.27E+03 1.00E+02 8.00E+02
U4 Undeveloped January 19/2009 Dry 2.00E+03 3.00E+00 3.00E+00
U5 Undeveloped January 19/2009 Dry 8.00E+02 3.00E+00 5.20E+03
U6 Undeveloped January 19/2009 Dry 4.57E+02 3.00E+00 2.00E+02
U2 Undeveloped July 22/2009 Dry 2.05E+04 1.27E+02 1.61E+04
U3 Undeveloped July 15/2009 Dry 2.77E+03 7.50E+03 4.41E+04
U6 Undeveloped July 22/2009 Wet 3.45E+03 3.09E+01 3.05E+03
U7 Undeveloped July 22/2009 Dry 4.39E+03 2.28E+01 3.69E+03
K1 Kranji Reservoir January 21/2009 Dry 5.02E+03 3.00E+00 3.00E+00
K2 Kranji Reservoir January 21/2009 Dry 5.51E+04 3.00E+00 3.00E+00
K4 Kranji Reservoir January 21/2009 Dry 1.28E+04 3.00E+00 3.00E+00
K5 Kranji Reservoir January 21/2009 Dry 1.33E+05 3.00E+00 3.00E+00
K1 Kranji Reservoir July 13/2009 Dry 1.89E+03 3.00E+00 1.41E+03
K2 Kranji Reservoir July 13/2009 Dry 7.94E+03 3.00E+00 7.22E+02
K3 Kranji Reservoir July 13/2009 Dry 4.16E+03 3.00E+00 1.48E+02
K4 Kranji Reservoir July 13/2009 Dry 3.38E+03 3.00E+00 1.73E+03
K5 Kranji Reservoir July 13/2009 Dry 3.15E+03 3.00E+00 1.30E+03
K6 Kranji Reservoir July 13/2009 Dry 1.78E+03 3.00E+00 5.79E+02
K7 Kranji Reservoir July 13/2009 Dry 2.34E+03 3.00E+00 2.19E+02
K8 Kranji Reservoir July 13/2009 Dry 1.39E+03 3.00E+00 4.64E+01
K9 Kranji Reservoir July 13/2009 Dry 2.92E+03 2.16E+01 6.87E+02
K10 Kranji Reservoir July 13/2009 Dry 2.07E+04 6.30E+00 1.30E+06
K11 Kranji Reservoir July 13/2009 Dry 9.91E+02 4.10E+00 1.30E+06
K12 Kranji Reservoir July 13/2009 Dry 2.80E+03 1.10E+01 1.30E+06
